# Supplementary material for: Cation-driven phase transition and anion-enhanced kinetics for high energy efficiency zinc-interhalide complex batteries
Source: Nat Commun. 2025 May 17;16:4586. doi: 10.1038/s41467-025-59894-w (PMC12085677; doi:10.1038/s41467-025-59894-w)
Supplement: Supplementary file 4 — Supplementary Data 1 [file 41467_2025_59894_MOESM4_ESM.zip › Supplementary Data 1/I2-Br.cif]

#Generated by Multiwfn
data_system
_cell_angle_alpha  90.000
_cell_angle_beta   90.000
_cell_angle_gamma  90.000
_cell_length_a   27.000000
_cell_length_b   27.000000
_cell_length_c   27.000000
loop_
_symmetry_equiv_pos_as_xyz
x,y,z
loop_
_atom_site_label
_atom_site_fract_x
_atom_site_fract_y
_atom_site_fract_z
I       0.50015734      0.49991105      0.50005434
I       0.39344089      0.50004712      0.49997598
Br      0.59936429      0.50004150      0.49996977
