# Supplementary material for: Cation-driven phase transition and anion-enhanced kinetics for high energy efficiency zinc-interhalide complex batteries
Source: Nat Commun. 2025 May 17;16:4586. doi: 10.1038/s41467-025-59894-w (PMC12085677; doi:10.1038/s41467-025-59894-w)
Supplement: Supplementary file 4 — Supplementary Data 1 [file 41467_2025_59894_MOESM4_ESM.zip › Supplementary Data 1/I2-I.cif]

#Generated by Multiwfn
data_system
_cell_angle_alpha  90.000
_cell_angle_beta   90.000
_cell_angle_gamma  90.000
_cell_length_a   27.000000
_cell_length_b   27.000000
_cell_length_c   27.000000
loop_
_symmetry_equiv_pos_as_xyz
x,y,z
loop_
_atom_site_label
_atom_site_fract_x
_atom_site_fract_y
_atom_site_fract_z
I       0.50000296      0.50001335      0.49996176
I       0.60723401      0.49999640      0.50002136
I       0.39276303      0.49999024      0.50001685
