# Supplementary material for: Cation-driven phase transition and anion-enhanced kinetics for high energy efficiency zinc-interhalide complex batteries
Source: Nat Commun. 2025 May 17;16:4586. doi: 10.1038/s41467-025-59894-w (PMC12085677; doi:10.1038/s41467-025-59894-w)
Supplement: Supplementary file 4 — Supplementary Data 1 [file 41467_2025_59894_MOESM4_ESM.zip › Supplementary Data 1/TAMI2Br.pdb]

REMARK   Materials Studio PDB file
REMARK   Created:  Fri Jan 17 03:29:30 +0800 2025
ATOM      1  N   MOL     2       0.106  -0.268  -0.094  1.00  0.00           N1+  
ATOM      2  C   MOL     2       1.314   0.387  -0.700  1.00  0.00           C    
ATOM      3  C   MOL     2      -0.817   0.809   0.423  1.00  0.00           C    
ATOM      4  C   MOL     2      -0.637  -1.092  -1.105  1.00  0.00           C    
ATOM      5  C   MOL     2       0.560  -1.174   1.028  1.00  0.00           C    
ATOM      6  H   MOL     2       0.994   1.050  -1.517  1.00  0.00           H    
ATOM      7  H   MOL     2       2.002  -0.385  -1.073  1.00  0.00           H    
ATOM      8  H   MOL     2       1.806   0.974   0.088  1.00  0.00           H    
ATOM      9  H   MOL     2      -1.716   0.344   0.862  1.00  0.00           H    
ATOM     10  H   MOL     2      -1.092   1.456  -0.425  1.00  0.00           H    
ATOM     11  H   MOL     2      -0.293   1.380   1.201  1.00  0.00           H    
ATOM     12  H   MOL     2       0.022  -1.892  -1.473  1.00  0.00           H    
ATOM     13  H   MOL     2      -0.969  -0.449  -1.933  1.00  0.00           H    
ATOM     14  H   MOL     2      -1.510  -1.531  -0.601  1.00  0.00           H    
ATOM     15  H   MOL     2       1.200  -1.956   0.592  1.00  0.00           H    
ATOM     16  H   MOL     2      -0.329  -1.612   1.501  1.00  0.00           H    
ATOM     17  H   MOL     2       1.115  -0.582   1.776  1.00  0.00           H    
ATOM     18  I   MOL     2      -1.058   0.116   4.014  1.00  0.00           I1+  
ATOM     19 Br   MOL     2       1.749   0.744   4.179  1.00  0.00          Br    
ATOM     20  I   MOL     2      -3.731  -0.614   2.956  1.00  0.00           I    
TER      21 
CONECT    1    2    3    4    5
CONECT    2    1    6    7    8
CONECT    3    1    9   10   11
CONECT    4    1   12   13   14
CONECT    5    1   15   16   17
CONECT    6    2
CONECT    7    2
CONECT    8    2
CONECT    9    3
CONECT   10    3
CONECT   11    3
CONECT   12    4
CONECT   13    4
CONECT   14    4
CONECT   15    5
CONECT   16    5
CONECT   17    5
CONECT   18   19   20
CONECT   19   18
CONECT   20   18
END
