# Supplementary material for: Cation-driven phase transition and anion-enhanced kinetics for high energy efficiency zinc-interhalide complex batteries
Source: Nat Commun. 2025 May 17;16:4586. doi: 10.1038/s41467-025-59894-w (PMC12085677; doi:10.1038/s41467-025-59894-w)
Supplement: Supplementary file 4 — Supplementary Data 1 [file 41467_2025_59894_MOESM4_ESM.zip › Supplementary Data 1/TAMI2Cl.pdb]

REMARK   Materials Studio PDB file
REMARK   Created:  Fri Jan 17 03:29:20 +0800 2025
ATOM      1  N   MOL     2       0.151  -0.345  -0.174  1.00  0.00           N1+  
ATOM      2  C   MOL     2       1.446   0.334  -0.534  1.00  0.00           C    
ATOM      3  C   MOL     2      -0.797   0.701   0.361  1.00  0.00           C    
ATOM      4  C   MOL     2      -0.464  -0.995  -1.376  1.00  0.00           C    
ATOM      5  C   MOL     2       0.439  -1.393   0.874  1.00  0.00           C    
ATOM      6  H   MOL     2       1.239   1.119  -1.276  1.00  0.00           H    
ATOM      7  H   MOL     2       2.134  -0.416  -0.953  1.00  0.00           H    
ATOM      8  H   MOL     2       1.856   0.777   0.392  1.00  0.00           H    
ATOM      9  H   MOL     2      -1.701   0.201   0.733  1.00  0.00           H    
ATOM     10  H   MOL     2      -1.032   1.392  -0.463  1.00  0.00           H    
ATOM     11  H   MOL     2      -0.296   1.222   1.193  1.00  0.00           H    
ATOM     12  H   MOL     2       0.230  -1.744  -1.783  1.00  0.00           H    
ATOM     13  H   MOL     2      -0.675  -0.227  -2.134  1.00  0.00           H    
ATOM     14  H   MOL     2      -1.402  -1.481  -1.070  1.00  0.00           H    
ATOM     15  H   MOL     2       1.104  -2.143   0.417  1.00  0.00           H    
ATOM     16  H   MOL     2      -0.509  -1.850   1.187  1.00  0.00           H    
ATOM     17  H   MOL     2       0.914  -0.890   1.735  1.00  0.00           H    
ATOM     18  I   MOL     2      -1.120   0.251   4.027  1.00  0.00           I1+  
ATOM     19 Cl   MOL     2       1.367   1.151   3.058  1.00  0.00          Cl    
ATOM     20  I   MOL     2      -3.752  -0.699   4.717  1.00  0.00           I    
TER      21 
CONECT    1    2    3    4    5
CONECT    2    1    6    7    8
CONECT    3    1    9   10   11
CONECT    4    1   12   13   14
CONECT    5    1   15   16   17
CONECT    6    2
CONECT    7    2
CONECT    8    2
CONECT    9    3
CONECT   10    3
CONECT   11    3
CONECT   12    4
CONECT   13    4
CONECT   14    4
CONECT   15    5
CONECT   16    5
CONECT   17    5
CONECT   18   19   20
CONECT   19   18
CONECT   20   18
END
