# Supplementary material for: Cation-driven phase transition and anion-enhanced kinetics for high energy efficiency zinc-interhalide complex batteries
Source: Nat Commun. 2025 May 17;16:4586. doi: 10.1038/s41467-025-59894-w (PMC12085677; doi:10.1038/s41467-025-59894-w)
Supplement: Supplementary file 4 — Supplementary Data 1 [file 41467_2025_59894_MOESM4_ESM.zip › Supplementary Data 1/TAMI2F.pdb]

REMARK   Materials Studio PDB file
REMARK   Created:  Fri Jan 17 03:29:06 +0800 2025
ATOM      1  N   MOL     2      -0.029  -0.427  -0.163  1.00  0.00           N1+  
ATOM      2  C   MOL     2       1.245   0.391  -0.168  1.00  0.00           C    
ATOM      3  C   MOL     2      -1.219   0.449   0.142  1.00  0.00           C    
ATOM      4  C   MOL     2      -0.225  -1.058  -1.506  1.00  0.00           C    
ATOM      5  C   MOL     2       0.084  -1.496   0.893  1.00  0.00           C    
ATOM      6  H   MOL     2       1.135   1.194  -0.912  1.00  0.00           H    
ATOM      7  H   MOL     2       2.065  -0.280  -0.465  1.00  0.00           H    
ATOM      8  H   MOL     2       1.449   0.807   0.846  1.00  0.00           H    
ATOM      9  H   MOL     2      -2.123  -0.176   0.101  1.00  0.00           H    
ATOM     10  H   MOL     2      -1.266   1.250  -0.611  1.00  0.00           H    
ATOM     11  H   MOL     2      -1.095   0.866   1.156  1.00  0.00           H    
ATOM     12  H   MOL     2       0.636  -1.705  -1.728  1.00  0.00           H    
ATOM     13  H   MOL     2      -0.306  -0.266  -2.264  1.00  0.00           H    
ATOM     14  H   MOL     2      -1.146  -1.655  -1.489  1.00  0.00           H    
ATOM     15  H   MOL     2       0.962  -2.117   0.668  1.00  0.00           H    
ATOM     16  H   MOL     2      -0.832  -2.105   0.886  1.00  0.00           H    
ATOM     17  H   MOL     2       0.207  -0.997   1.870  1.00  0.00           H    
ATOM     18  I   MOL     2       0.123   1.172   3.619  1.00  0.00           I1+  
ATOM     19  F   MOL     2       2.027   1.455   2.486  1.00  0.00           F    
ATOM     20  I   MOL     2      -2.484   0.586   4.758  1.00  0.00           I    
TER      21 
CONECT    1    2    3    4    5
CONECT    2    1    6    7    8
CONECT    3    1    9   10   11
CONECT    4    1   12   13   14
CONECT    5    1   15   16   17
CONECT    6    2
CONECT    7    2
CONECT    8    2
CONECT    9    3
CONECT   10    3
CONECT   11    3
CONECT   12    4
CONECT   13    4
CONECT   14    4
CONECT   15    5
CONECT   16    5
CONECT   17    5
CONECT   18   19   20
CONECT   19   18
CONECT   20   18
END
