# Supplementary material for: Cation-driven phase transition and anion-enhanced kinetics for high energy efficiency zinc-interhalide complex batteries
Source: Nat Commun. 2025 May 17;16:4586. doi: 10.1038/s41467-025-59894-w (PMC12085677; doi:10.1038/s41467-025-59894-w)
Supplement: Supplementary file 4 — Supplementary Data 1 [file 41467_2025_59894_MOESM4_ESM.zip › Supplementary Data 1/TAMI3.pdb]

REMARK   Materials Studio PDB file
REMARK   Created:  Fri Jan 17 03:29:40 +0800 2025
ATOM      1  N   MOL     2       0.086  -0.274  -0.049  1.00  0.00           N1+  
ATOM      2  C   MOL     2       1.278   0.398  -0.666  1.00  0.00           C    
ATOM      3  C   MOL     2      -0.845   0.781   0.502  1.00  0.00           C    
ATOM      4  C   MOL     2      -0.652  -1.087  -1.073  1.00  0.00           C    
ATOM      5  C   MOL     2       0.556  -1.186   1.060  1.00  0.00           C    
ATOM      6  H   MOL     2       0.941   1.059  -1.478  1.00  0.00           H    
ATOM      7  H   MOL     2       1.967  -0.367  -1.054  1.00  0.00           H    
ATOM      8  H   MOL     2       1.779   0.986   0.117  1.00  0.00           H    
ATOM      9  H   MOL     2      -1.732   0.297   0.948  1.00  0.00           H    
ATOM     10  H   MOL     2      -1.144   1.442  -0.326  1.00  0.00           H    
ATOM     11  H   MOL     2      -0.319   1.341   1.287  1.00  0.00           H    
ATOM     12  H   MOL     2       0.015  -1.875  -1.452  1.00  0.00           H    
ATOM     13  H   MOL     2      -0.980  -0.431  -1.894  1.00  0.00           H    
ATOM     14  H   MOL     2      -1.526  -1.538  -0.581  1.00  0.00           H    
ATOM     15  H   MOL     2       1.200  -1.962   0.617  1.00  0.00           H    
ATOM     16  H   MOL     2      -0.328  -1.630   1.537  1.00  0.00           H    
ATOM     17  H   MOL     2       1.115  -0.596   1.808  1.00  0.00           H    
ATOM     18  I   MOL     2      -1.063  -0.018   4.103  1.00  0.00           I1+  
ATOM     19  I   MOL     2       1.857   0.607   4.447  1.00  0.00           I    
ATOM     20  I   MOL     2      -3.727  -0.695   2.853  1.00  0.00           I    
TER      21 
CONECT    1    2    3    4    5
CONECT    2    1    6    7    8
CONECT    3    1    9   10   11
CONECT    4    1   12   13   14
CONECT    5    1   15   16   17
CONECT    6    2
CONECT    7    2
CONECT    8    2
CONECT    9    3
CONECT   10    3
CONECT   11    3
CONECT   12    4
CONECT   13    4
CONECT   14    4
CONECT   15    5
CONECT   16    5
CONECT   17    5
CONECT   18   19   20
CONECT   19   18
CONECT   20   18
END
