# Supplementary material for: Cation-driven phase transition and anion-enhanced kinetics for high energy efficiency zinc-interhalide complex batteries
Source: Nat Commun. 2025 May 17;16:4586. doi: 10.1038/s41467-025-59894-w (PMC12085677; doi:10.1038/s41467-025-59894-w)
Supplement: Supplementary file 5 — Supplementary Data 2 [file 41467_2025_59894_MOESM5_ESM.zip]

Archive with 5 entries (4 files):
- Supplementary Data 2/
- Supplementary Data 2/I2-Br.pdb
- Supplementary Data 2/I2-Cl.pdb
- Supplementary Data 2/I2-F.pdb
- Supplementary Data 2/I2-I.pdb
