# Supplementary material for: Cation-driven phase transition and anion-enhanced kinetics for high energy efficiency zinc-interhalide complex batteries
Source: Nat Commun. 2025 May 17;16:4586. doi: 10.1038/s41467-025-59894-w (PMC12085677; doi:10.1038/s41467-025-59894-w)
Supplement: Supplementary file 5 — Supplementary Data 2 [file 41467_2025_59894_MOESM5_ESM.zip › Supplementary Data 2/I2-Cl.pdb]

REMARK   Materials Studio PDB file
REMARK   Created:  Wed Apr 09 01:04:39 +0800 2025
ATOM      1  I     0 C   1       0.018   0.129  -0.894  1.00  0.00           I1+  
ATOM      2  I     0 C   1      -0.039  -0.288   1.995  1.00  0.00           I    
ATOM      3 Cl     0 C   1       0.067   0.495  -3.431  1.00  0.00          Cl    
TER       4 
CONECT    1    2    3
CONECT    2    1
CONECT    3    1
END
