# Supplementary material for: Cation-driven phase transition and anion-enhanced kinetics for high energy efficiency zinc-interhalide complex batteries
Source: Nat Commun. 2025 May 17;16:4586. doi: 10.1038/s41467-025-59894-w (PMC12085677; doi:10.1038/s41467-025-59894-w)
Supplement: Supplementary file 6 — Supplementary Data 3 [file 41467_2025_59894_MOESM6_ESM.zip › Supplementary Data 3/TAMI2Br+C.vesta]

#VESTA_FORMAT_VERSION 3.5.4


CRYSTAL

TITLE
system

GROUP
1 1 P 1
SYMOP
0 0 0 1 0 0 0 1 0 0 0 1 1
 -1.0 -1.0 -1.0  0 0 0  0 0 0  0 0 0
TRANM 0
0 0 0 1 0 0 0 1 0 0 0 1 1
LTRANSL
 -1
 0.000000  0.000000  0.000000  0.000000  0.000000  0.000000
LORIENT
 -1   0   0   0   0
 1.000000  0.000000  0.000000  1.000000  0.000000  0.000000
 0.000000  0.000000  1.000000  0.000000  0.000000  1.000000
LMATRIX
 1.000000  0.000000  0.000000  0.000000
 0.000000  1.000000  0.000000  0.000000
 0.000000  0.000000  1.000000  0.000000
 0.000000  0.000000  0.000000  1.000000
 0.000000  0.000000  0.000000
PHASON
 1.000000  0.000000  0.000000
 0.000000  1.000000  0.000000
 0.000000  0.000000  1.000000
CELLP
 19.648767  17.016495  20.000000  90.000000  90.000000  90.000000
  0.000000   0.000000   0.000000   0.000000   0.000000   0.000000
STRUC
  1  C          C  1.0000   0.031250   0.104155   0.500000    1a       1
                            0.000000   0.000000   0.000000  0.00
  2  C          C  1.0000   0.031250   0.020845   0.500000    1a       1
                            0.000000   0.000000   0.000000  0.00
  3  C          C  1.0000   0.093750   0.229155   0.500000    1a       1
                            0.000000   0.000000   0.000000  0.00
  4  C          C  1.0000   0.093750   0.145845   0.500000    1a       1
                            0.000000   0.000000   0.000000  0.00
  5  C          C  1.0000   0.156250   0.104155   0.500000    1a       1
                            0.000000   0.000000   0.000000  0.00
  6  C          C  1.0000   0.281250   0.104155   0.500000    1a       1
                            0.000000   0.000000   0.000000  0.00
  7  C          C  1.0000   0.406250   0.104155   0.500000    1a       1
                            0.000000   0.000000   0.000000  0.00
  8  C          C  1.0000   0.156250   0.020845   0.500000    1a       1
                            0.000000   0.000000   0.000000  0.00
  9  C          C  1.0000   0.281250   0.020845   0.500000    1a       1
                            0.000000   0.000000   0.000000  0.00
 10  C          C  1.0000   0.406250   0.020845   0.500000    1a       1
                            0.000000   0.000000   0.000000  0.00
 11  C          C  1.0000   0.218750   0.229155   0.500000    1a       1
                            0.000000   0.000000   0.000000  0.00
 12  C          C  1.0000   0.343750   0.229155   0.500000    1a       1
                            0.000000   0.000000   0.000000  0.00
 13  C          C  1.0000   0.468750   0.229155   0.500000    1a       1
                            0.000000   0.000000   0.000000  0.00
 14  C          C  1.0000   0.218750   0.145845   0.500000    1a       1
                            0.000000   0.000000   0.000000  0.00
 15  C          C  1.0000   0.343750   0.145845   0.500000    1a       1
                            0.000000   0.000000   0.000000  0.00
 16  C          C  1.0000   0.468750   0.145845   0.500000    1a       1
                            0.000000   0.000000   0.000000  0.00
 17  C          C  1.0000   0.531250   0.104155   0.500000    1a       1
                            0.000000   0.000000   0.000000  0.00
 18  C          C  1.0000   0.531250   0.020845   0.500000    1a       1
                            0.000000   0.000000   0.000000  0.00
 19  C          C  1.0000   0.593750   0.229155   0.500000    1a       1
                            0.000000   0.000000   0.000000  0.00
 20  C          C  1.0000   0.593750   0.145845   0.500000    1a       1
                            0.000000   0.000000   0.000000  0.00
 21  C          C  1.0000   0.656250   0.104155   0.500000    1a       1
                            0.000000   0.000000   0.000000  0.00
 22  C          C  1.0000   0.781250   0.104155   0.500000    1a       1
                            0.000000   0.000000   0.000000  0.00
 23  C          C  1.0000   0.906250   0.104155   0.500000    1a       1
                            0.000000   0.000000   0.000000  0.00
 24  C          C  1.0000   0.656250   0.020845   0.500000    1a       1
                            0.000000   0.000000   0.000000  0.00
 25  C          C  1.0000   0.781250   0.020845   0.500000    1a       1
                            0.000000   0.000000   0.000000  0.00
 26  C          C  1.0000   0.906250   0.020845   0.500000    1a       1
                            0.000000   0.000000   0.000000  0.00
 27  C          C  1.0000   0.718750   0.229155   0.500000    1a       1
                            0.000000   0.000000   0.000000  0.00
 28  C          C  1.0000   0.843750   0.229155   0.500000    1a       1
                            0.000000   0.000000   0.000000  0.00
 29  C          C  1.0000   0.968750   0.229155   0.500000    1a       1
                            0.000000   0.000000   0.000000  0.00
 30  C          C  1.0000   0.718750   0.145845   0.500000    1a       1
                            0.000000   0.000000   0.000000  0.00
 31  C          C  1.0000   0.843750   0.145845   0.500000    1a       1
                            0.000000   0.000000   0.000000  0.00
 32  C          C  1.0000   0.968750   0.145845   0.500000    1a       1
                            0.000000   0.000000   0.000000  0.00
 33  C          C  1.0000   0.031250   0.354155   0.500000    1a       1
                            0.000000   0.000000   0.000000  0.00
 34  C          C  1.0000   0.031250   0.604155   0.500000    1a       1
                            0.000000   0.000000   0.000000  0.00
 35  C          C  1.0000   0.031250   0.854155   0.500000    1a       1
                            0.000000   0.000000   0.000000  0.00
 36  C          C  1.0000   0.031250   0.270845   0.500000    1a       1
                            0.000000   0.000000   0.000000  0.00
 37  C          C  1.0000   0.031250   0.520845   0.500000    1a       1
                            0.000000   0.000000   0.000000  0.00
 38  C          C  1.0000   0.031250   0.770845   0.500000    1a       1
                            0.000000   0.000000   0.000000  0.00
 39  C          C  1.0000   0.093750   0.479155   0.500000    1a       1
                            0.000000   0.000000   0.000000  0.00
 40  C          C  1.0000   0.093750   0.729155   0.500000    1a       1
                            0.000000   0.000000   0.000000  0.00
 41  C          C  1.0000   0.093750   0.979155   0.500000    1a       1
                            0.000000   0.000000   0.000000  0.00
 42  C          C  1.0000   0.093750   0.395845   0.500000    1a       1
                            0.000000   0.000000   0.000000  0.00
 43  C          C  1.0000   0.093750   0.645845   0.500000    1a       1
                            0.000000   0.000000   0.000000  0.00
 44  C          C  1.0000   0.093750   0.895845   0.500000    1a       1
                            0.000000   0.000000   0.000000  0.00
 45  C          C  1.0000   0.156250   0.354155   0.500000    1a       1
                            0.000000   0.000000   0.000000  0.00
 46  C          C  1.0000   0.156250   0.604155   0.500000    1a       1
                            0.000000   0.000000   0.000000  0.00
 47  C          C  1.0000   0.156250   0.854155   0.500000    1a       1
                            0.000000   0.000000   0.000000  0.00
 48  C          C  1.0000   0.281250   0.354155   0.500000    1a       1
                            0.000000   0.000000   0.000000  0.00
 49  C          C  1.0000   0.281250   0.604155   0.500000    1a       1
                            0.000000   0.000000   0.000000  0.00
 50  C          C  1.0000   0.281250   0.854155   0.500000    1a       1
                            0.000000   0.000000   0.000000  0.00
 51  C          C  1.0000   0.406250   0.354155   0.500000    1a       1
                            0.000000   0.000000   0.000000  0.00
 52  C          C  1.0000   0.406250   0.604155   0.500000    1a       1
                            0.000000   0.000000   0.000000  0.00
 53  C          C  1.0000   0.406250   0.854155   0.500000    1a       1
                            0.000000   0.000000   0.000000  0.00
 54  C          C  1.0000   0.156250   0.270845   0.500000    1a       1
                            0.000000   0.000000   0.000000  0.00
 55  C          C  1.0000   0.156250   0.520845   0.500000    1a       1
                            0.000000   0.000000   0.000000  0.00
 56  C          C  1.0000   0.156250   0.770845   0.500000    1a       1
                            0.000000   0.000000   0.000000  0.00
 57  C          C  1.0000   0.281250   0.270845   0.500000    1a       1
                            0.000000   0.000000   0.000000  0.00
 58  C          C  1.0000   0.281250   0.520845   0.500000    1a       1
                            0.000000   0.000000   0.000000  0.00
 59  C          C  1.0000   0.281250   0.770845   0.500000    1a       1
                            0.000000   0.000000   0.000000  0.00
 60  C          C  1.0000   0.406250   0.270845   0.500000    1a       1
                            0.000000   0.000000   0.000000  0.00
 61  C          C  1.0000   0.406250   0.520845   0.500000    1a       1
                            0.000000   0.000000   0.000000  0.00
 62  C          C  1.0000   0.406250   0.770845   0.500000    1a       1
                            0.000000   0.000000   0.000000  0.00
 63  C          C  1.0000   0.218750   0.479155   0.500000    1a       1
                            0.000000   0.000000   0.000000  0.00
 64  C          C  1.0000   0.218750   0.729155   0.500000    1a       1
                            0.000000   0.000000   0.000000  0.00
 65  C          C  1.0000   0.218750   0.979155   0.500000    1a       1
                            0.000000   0.000000   0.000000  0.00
 66  C          C  1.0000   0.343750   0.479155   0.500000    1a       1
                            0.000000   0.000000   0.000000  0.00
 67  C          C  1.0000   0.343750   0.729155   0.500000    1a       1
                            0.000000   0.000000   0.000000  0.00
 68  C          C  1.0000   0.343750   0.979155   0.500000    1a       1
                            0.000000   0.000000   0.000000  0.00
 69  C          C  1.0000   0.468750   0.479155   0.500000    1a       1
                            0.000000   0.000000   0.000000  0.00
 70  C          C  1.0000   0.468750   0.729155   0.500000    1a       1
                            0.000000   0.000000   0.000000  0.00
 71  C          C  1.0000   0.468750   0.979155   0.500000    1a       1
                            0.000000   0.000000   0.000000  0.00
 72  C          C  1.0000   0.218750   0.395845   0.500000    1a       1
                            0.000000   0.000000   0.000000  0.00
 73  C          C  1.0000   0.218750   0.645845   0.500000    1a       1
                            0.000000   0.000000   0.000000  0.00
 74  C          C  1.0000   0.218750   0.895845   0.500000    1a       1
                            0.000000   0.000000   0.000000  0.00
 75  C          C  1.0000   0.343750   0.395845   0.500000    1a       1
                            0.000000   0.000000   0.000000  0.00
 76  C          C  1.0000   0.343750   0.645845   0.500000    1a       1
                            0.000000   0.000000   0.000000  0.00
 77  C          C  1.0000   0.343750   0.895845   0.500000    1a       1
                            0.000000   0.000000   0.000000  0.00
 78  C          C  1.0000   0.468750   0.395845   0.500000    1a       1
                            0.000000   0.000000   0.000000  0.00
 79  C          C  1.0000   0.468750   0.645845   0.500000    1a       1
                            0.000000   0.000000   0.000000  0.00
 80  C          C  1.0000   0.468750   0.895845   0.500000    1a       1
                            0.000000   0.000000   0.000000  0.00
 81  C          C  1.0000   0.531250   0.354155   0.500000    1a       1
                            0.000000   0.000000   0.000000  0.00
 82  C          C  1.0000   0.531250   0.604155   0.500000    1a       1
                            0.000000   0.000000   0.000000  0.00
 83  C          C  1.0000   0.531250   0.854155   0.500000    1a       1
                            0.000000   0.000000   0.000000  0.00
 84  C          C  1.0000   0.531250   0.270845   0.500000    1a       1
                            0.000000   0.000000   0.000000  0.00
 85  C          C  1.0000   0.531250   0.520845   0.500000    1a       1
                            0.000000   0.000000   0.000000  0.00
 86  C          C  1.0000   0.531250   0.770845   0.500000    1a       1
                            0.000000   0.000000   0.000000  0.00
 87  C          C  1.0000   0.593750   0.479155   0.500000    1a       1
                            0.000000   0.000000   0.000000  0.00
 88  C          C  1.0000   0.593750   0.729155   0.500000    1a       1
                            0.000000   0.000000   0.000000  0.00
 89  C          C  1.0000   0.593750   0.979155   0.500000    1a       1
                            0.000000   0.000000   0.000000  0.00
 90  C          C  1.0000   0.593750   0.395845   0.500000    1a       1
                            0.000000   0.000000   0.000000  0.00
 91  C          C  1.0000   0.593750   0.645845   0.500000    1a       1
                            0.000000   0.000000   0.000000  0.00
 92  C          C  1.0000   0.593750   0.895845   0.500000    1a       1
                            0.000000   0.000000   0.000000  0.00
 93  C          C  1.0000   0.656250   0.354155   0.500000    1a       1
                            0.000000   0.000000   0.000000  0.00
 94  C          C  1.0000   0.656250   0.604155   0.500000    1a       1
                            0.000000   0.000000   0.000000  0.00
 95  C          C  1.0000   0.656250   0.854155   0.500000    1a       1
                            0.000000   0.000000   0.000000  0.00
 96  C          C  1.0000   0.781250   0.354155   0.500000    1a       1
                            0.000000   0.000000   0.000000  0.00
 97  C          C  1.0000   0.781250   0.604155   0.500000    1a       1
                            0.000000   0.000000   0.000000  0.00
 98  C          C  1.0000   0.781250   0.854155   0.500000    1a       1
                            0.000000   0.000000   0.000000  0.00
 99  C          C  1.0000   0.906250   0.354155   0.500000    1a       1
                            0.000000   0.000000   0.000000  0.00
100  C          C  1.0000   0.906250   0.604155   0.500000    1a       1
                            0.000000   0.000000   0.000000  0.00
101  C          C  1.0000   0.906250   0.854155   0.500000    1a       1
                            0.000000   0.000000   0.000000  0.00
102  C          C  1.0000   0.656250   0.270845   0.500000    1a       1
                            0.000000   0.000000   0.000000  0.00
103  C          C  1.0000   0.656250   0.520845   0.500000    1a       1
                            0.000000   0.000000   0.000000  0.00
104  C          C  1.0000   0.656250   0.770845   0.500000    1a       1
                            0.000000   0.000000   0.000000  0.00
105  C          C  1.0000   0.781250   0.270845   0.500000    1a       1
                            0.000000   0.000000   0.000000  0.00
106  C          C  1.0000   0.781250   0.520845   0.500000    1a       1
                            0.000000   0.000000   0.000000  0.00
107  C          C  1.0000   0.781250   0.770845   0.500000    1a       1
                            0.000000   0.000000   0.000000  0.00
108  C          C  1.0000   0.906250   0.270845   0.500000    1a       1
                            0.000000   0.000000   0.000000  0.00
109  C          C  1.0000   0.906250   0.520845   0.500000    1a       1
                            0.000000   0.000000   0.000000  0.00
110  C          C  1.0000   0.906250   0.770845   0.500000    1a       1
                            0.000000   0.000000   0.000000  0.00
111  C          C  1.0000   0.718750   0.479155   0.500000    1a       1
                            0.000000   0.000000   0.000000  0.00
112  C          C  1.0000   0.718750   0.729155   0.500000    1a       1
                            0.000000   0.000000   0.000000  0.00
113  C          C  1.0000   0.718750   0.979155   0.500000    1a       1
                            0.000000   0.000000   0.000000  0.00
114  C          C  1.0000   0.843750   0.479155   0.500000    1a       1
                            0.000000   0.000000   0.000000  0.00
115  C          C  1.0000   0.843750   0.729155   0.500000    1a       1
                            0.000000   0.000000   0.000000  0.00
116  C          C  1.0000   0.843750   0.979155   0.500000    1a       1
                            0.000000   0.000000   0.000000  0.00
117  C          C  1.0000   0.968750   0.479155   0.500000    1a       1
                            0.000000   0.000000   0.000000  0.00
118  C          C  1.0000   0.968750   0.729155   0.500000    1a       1
                            0.000000   0.000000   0.000000  0.00
119  C          C  1.0000   0.968750   0.979155   0.500000    1a       1
                            0.000000   0.000000   0.000000  0.00
120  C          C  1.0000   0.718750   0.395845   0.500000    1a       1
                            0.000000   0.000000   0.000000  0.00
121  C          C  1.0000   0.718750   0.645845   0.500000    1a       1
                            0.000000   0.000000   0.000000  0.00
122  C          C  1.0000   0.718750   0.895845   0.500000    1a       1
                            0.000000   0.000000   0.000000  0.00
123  C          C  1.0000   0.843750   0.395845   0.500000    1a       1
                            0.000000   0.000000   0.000000  0.00
124  C          C  1.0000   0.843750   0.645845   0.500000    1a       1
                            0.000000   0.000000   0.000000  0.00
125  C          C  1.0000   0.843750   0.895845   0.500000    1a       1
                            0.000000   0.000000   0.000000  0.00
126  C          C  1.0000   0.968750   0.395845   0.500000    1a       1
                            0.000000   0.000000   0.000000  0.00
127  C          C  1.0000   0.968750   0.645845   0.500000    1a       1
                            0.000000   0.000000   0.000000  0.00
128  C          C  1.0000   0.968750   0.895845   0.500000    1a       1
                            0.000000   0.000000   0.000000  0.00
129  N          N  1.0000   0.562801   0.495185   0.281746    1a       1
                            0.000000   0.000000   0.000000  0.00
130  C          C  1.0000   0.582738   0.567321   0.242966    1a       1
                            0.000000   0.000000   0.000000  0.00
131  C          C  1.0000   0.530205   0.435975   0.235498    1a       1
                            0.000000   0.000000   0.000000  0.00
132  C          C  1.0000   0.624775   0.458952   0.313498    1a       1
                            0.000000   0.000000   0.000000  0.00
133  C          C  1.0000   0.513281   0.518583   0.335964    1a       1
                            0.000000   0.000000   0.000000  0.00
134  H          H  1.0000   0.618583   0.550459   0.203580    1a       1
                            0.000000   0.000000   0.000000  0.00
135  H          H  1.0000   0.606658   0.609340   0.277215    1a       1
                            0.000000   0.000000   0.000000  0.00
136  H          H  1.0000   0.536786   0.592889   0.220929    1a       1
                            0.000000   0.000000   0.000000  0.00
137  H          H  1.0000   0.517883   0.382590   0.263810    1a       1
                            0.000000   0.000000   0.000000  0.00
138  H          H  1.0000   0.566149   0.422755   0.195122    1a       1
                            0.000000   0.000000   0.000000  0.00
139  H          H  1.0000   0.483109   0.461252   0.215666    1a       1
                            0.000000   0.000000   0.000000  0.00
140  H          H  1.0000   0.647556   0.501098   0.348425    1a       1
                            0.000000   0.000000   0.000000  0.00
141  H          H  1.0000   0.661108   0.443229   0.274136    1a       1
                            0.000000   0.000000   0.000000  0.00
142  H          H  1.0000   0.608921   0.406086   0.340731    1a       1
                            0.000000   0.000000   0.000000  0.00
143  H          H  1.0000   0.538004   0.562465   0.367845    1a       1
                            0.000000   0.000000   0.000000  0.00
144  H          H  1.0000   0.500135   0.466120   0.364832    1a       1
                            0.000000   0.000000   0.000000  0.00
145  H          H  1.0000   0.466668   0.542434   0.313596    1a       1
                            0.000000   0.000000   0.000000  0.00
146  I          I  1.0000   0.363878   0.391756   0.314195    1a       1
                            0.000000   0.000000   0.000000  0.00
147 Br         Br  1.0000   0.322465   0.549226   0.318217    1a       1
                            0.000000   0.000000   0.000000  0.00
148  I          I  1.0000   0.437084   0.239416   0.310269    1a       1
                            0.000000   0.000000   0.000000  0.00
  0 0 0 0 0 0 0
THERI 1
  1          C -0.000000
  2          C -0.000000
  3          C -0.000000
  4          C -0.000000
  5          C -0.000000
  6          C -0.000000
  7          C -0.000000
  8          C -0.000000
  9          C -0.000000
 10          C -0.000000
 11          C -0.000000
 12          C -0.000000
 13          C -0.000000
 14          C -0.000000
 15          C -0.000000
 16          C -0.000000
 17          C -0.000000
 18          C -0.000000
 19          C -0.000000
 20          C -0.000000
 21          C -0.000000
 22          C -0.000000
 23          C -0.000000
 24          C -0.000000
 25          C -0.000000
 26          C -0.000000
 27          C -0.000000
 28          C -0.000000
 29          C -0.000000
 30          C -0.000000
 31          C -0.000000
 32          C -0.000000
 33          C -0.000000
 34          C -0.000000
 35          C -0.000000
 36          C -0.000000
 37          C -0.000000
 38          C -0.000000
 39          C -0.000000
 40          C -0.000000
 41          C -0.000000
 42          C -0.000000
 43          C -0.000000
 44          C -0.000000
 45          C -0.000000
 46          C -0.000000
 47          C -0.000000
 48          C -0.000000
 49          C -0.000000
 50          C -0.000000
 51          C -0.000000
 52          C -0.000000
 53          C -0.000000
 54          C -0.000000
 55          C -0.000000
 56          C -0.000000
 57          C -0.000000
 58          C -0.000000
 59          C -0.000000
 60          C -0.000000
 61          C -0.000000
 62          C -0.000000
 63          C -0.000000
 64          C -0.000000
 65          C -0.000000
 66          C -0.000000
 67          C -0.000000
 68          C -0.000000
 69          C -0.000000
 70          C -0.000000
 71          C -0.000000
 72          C -0.000000
 73          C -0.000000
 74          C -0.000000
 75          C -0.000000
 76          C -0.000000
 77          C -0.000000
 78          C -0.000000
 79          C -0.000000
 80          C -0.000000
 81          C -0.000000
 82          C -0.000000
 83          C -0.000000
 84          C -0.000000
 85          C -0.000000
 86          C -0.000000
 87          C -0.000000
 88          C -0.000000
 89          C -0.000000
 90          C -0.000000
 91          C -0.000000
 92          C -0.000000
 93          C -0.000000
 94          C -0.000000
 95          C -0.000000
 96          C -0.000000
 97          C -0.000000
 98          C -0.000000
 99          C -0.000000
100          C -0.000000
101          C -0.000000
102          C -0.000000
103          C -0.000000
104          C -0.000000
105          C -0.000000
106          C -0.000000
107          C -0.000000
108          C -0.000000
109          C -0.000000
110          C -0.000000
111          C -0.000000
112          C -0.000000
113          C -0.000000
114          C -0.000000
115          C -0.000000
116          C -0.000000
117          C -0.000000
118          C -0.000000
119          C -0.000000
120          C -0.000000
121          C -0.000000
122          C -0.000000
123          C -0.000000
124          C -0.000000
125          C -0.000000
126          C -0.000000
127          C -0.000000
128          C -0.000000
129          N -0.000000
130          C -0.000000
131          C -0.000000
132          C -0.000000
133          C -0.000000
134          H -0.000000
135          H -0.000000
136          H -0.000000
137          H -0.000000
138          H -0.000000
139          H -0.000000
140          H -0.000000
141          H -0.000000
142          H -0.000000
143          H -0.000000
144          H -0.000000
145          H -0.000000
146          I -0.000000
147         Br -0.000000
148          I -0.000000
  0 0 0
SHAPE
  0       0       0       0   0.000000  0   192   192   192   192
BOUND
0 1 0 1 0 1 
  0   0   0   0  0
QCORIG
        0         0         0
SBOND
  1     C     N    0.00000    1.79202  0  2  1  0  1  0.250  2.000 127 127 127
  2     C     H    0.00000    1.20000  0  1  0  0  1  0.250  2.000 127 127 127
  3     I    Br    0.00000    3.00000  0  1  0  0  1  0.250  2.000 127 127 127
  4     I     I    0.00000    3.00000  0  1  0  0  1  0.250  2.000 127 127 127
  0 0 0 0
SITET
  1          C  0.7200 128 128 128 128  73  41 204  0
  2          C  0.7200 128 128 128 128  73  41 204  0
  3          C  0.7200 128 128 128 128  73  41 204  0
  4          C  0.7200 128 128 128 128  73  41 204  0
  5          C  0.7200 128 128 128 128  73  41 204  0
  6          C  0.7200 128 128 128 128  73  41 204  0
  7          C  0.7200 128 128 128 128  73  41 204  0
  8          C  0.7200 128 128 128 128  73  41 204  0
  9          C  0.7200 128 128 128 128  73  41 204  0
 10          C  0.7200 128 128 128 128  73  41 204  0
 11          C  0.7200 128 128 128 128  73  41 204  0
 12          C  0.7200 128 128 128 128  73  41 204  0
 13          C  0.7200 128 128 128 128  73  41 204  0
 14          C  0.7200 128 128 128 128  73  41 204  0
 15          C  0.7200 128 128 128 128  73  41 204  0
 16          C  0.7200 128 128 128 128  73  41 204  0
 17          C  0.7200 128 128 128 128  73  41 204  0
 18          C  0.7200 128 128 128 128  73  41 204  0
 19          C  0.7200 128 128 128 128  73  41 204  0
 20          C  0.7200 128 128 128 128  73  41 204  0
 21          C  0.7200 128 128 128 128  73  41 204  0
 22          C  0.7200 128 128 128 128  73  41 204  0
 23          C  0.7200 128 128 128 128  73  41 204  0
 24          C  0.7200 128 128 128 128  73  41 204  0
 25          C  0.7200 128 128 128 128  73  41 204  0
 26          C  0.7200 128 128 128 128  73  41 204  0
 27          C  0.7200 128 128 128 128  73  41 204  0
 28          C  0.7200 128 128 128 128  73  41 204  0
 29          C  0.7200 128 128 128 128  73  41 204  0
 30          C  0.7200 128 128 128 128  73  41 204  0
 31          C  0.7200 128 128 128 128  73  41 204  0
 32          C  0.7200 128 128 128 128  73  41 204  0
 33          C  0.7200 128 128 128 128  73  41 204  0
 34          C  0.7200 128 128 128 128  73  41 204  0
 35          C  0.7200 128 128 128 128  73  41 204  0
 36          C  0.7200 128 128 128 128  73  41 204  0
 37          C  0.7200 128 128 128 128  73  41 204  0
 38          C  0.7200 128 128 128 128  73  41 204  0
 39          C  0.7200 128 128 128 128  73  41 204  0
 40          C  0.7200 128 128 128 128  73  41 204  0
 41          C  0.7200 128 128 128 128  73  41 204  0
 42          C  0.7200 128 128 128 128  73  41 204  0
 43          C  0.7200 128 128 128 128  73  41 204  0
 44          C  0.7200 128 128 128 128  73  41 204  0
 45          C  0.7200 128 128 128 128  73  41 204  0
 46          C  0.7200 128 128 128 128  73  41 204  0
 47          C  0.7200 128 128 128 128  73  41 204  0
 48          C  0.7200 128 128 128 128  73  41 204  0
 49          C  0.7200 128 128 128 128  73  41 204  0
 50          C  0.7200 128 128 128 128  73  41 204  0
 51          C  0.7200 128 128 128 128  73  41 204  0
 52          C  0.7200 128 128 128 128  73  41 204  0
 53          C  0.7200 128 128 128 128  73  41 204  0
 54          C  0.7200 128 128 128 128  73  41 204  0
 55          C  0.7200 128 128 128 128  73  41 204  0
 56          C  0.7200 128 128 128 128  73  41 204  0
 57          C  0.7200 128 128 128 128  73  41 204  0
 58          C  0.7200 128 128 128 128  73  41 204  0
 59          C  0.7200 128 128 128 128  73  41 204  0
 60          C  0.7200 128 128 128 128  73  41 204  0
 61          C  0.7200 128 128 128 128  73  41 204  0
 62          C  0.7200 128 128 128 128  73  41 204  0
 63          C  0.7200 128 128 128 128  73  41 204  0
 64          C  0.7200 128 128 128 128  73  41 204  0
 65          C  0.7200 128 128 128 128  73  41 204  0
 66          C  0.7200 128 128 128 128  73  41 204  0
 67          C  0.7200 128 128 128 128  73  41 204  0
 68          C  0.7200 128 128 128 128  73  41 204  0
 69          C  0.7200 128 128 128 128  73  41 204  0
 70          C  0.7200 128 128 128 128  73  41 204  0
 71          C  0.7200 128 128 128 128  73  41 204  0
 72          C  0.7200 128 128 128 128  73  41 204  0
 73          C  0.7200 128 128 128 128  73  41 204  0
 74          C  0.7200 128 128 128 128  73  41 204  0
 75          C  0.7200 128 128 128 128  73  41 204  0
 76          C  0.7200 128 128 128 128  73  41 204  0
 77          C  0.7200 128 128 128 128  73  41 204  0
 78          C  0.7200 128 128 128 128  73  41 204  0
 79          C  0.7200 128 128 128 128  73  41 204  0
 80          C  0.7200 128 128 128 128  73  41 204  0
 81          C  0.7200 128 128 128 128  73  41 204  0
 82          C  0.7200 128 128 128 128  73  41 204  0
 83          C  0.7200 128 128 128 128  73  41 204  0
 84          C  0.7200 128 128 128 128  73  41 204  0
 85          C  0.7200 128 128 128 128  73  41 204  0
 86          C  0.7200 128 128 128 128  73  41 204  0
 87          C  0.7200 128 128 128 128  73  41 204  0
 88          C  0.7200 128 128 128 128  73  41 204  0
 89          C  0.7200 128 128 128 128  73  41 204  0
 90          C  0.7200 128 128 128 128  73  41 204  0
 91          C  0.7200 128 128 128 128  73  41 204  0
 92          C  0.7200 128 128 128 128  73  41 204  0
 93          C  0.7200 128 128 128 128  73  41 204  0
 94          C  0.7200 128 128 128 128  73  41 204  0
 95          C  0.7200 128 128 128 128  73  41 204  0
 96          C  0.7200 128 128 128 128  73  41 204  0
 97          C  0.7200 128 128 128 128  73  41 204  0
 98          C  0.7200 128 128 128 128  73  41 204  0
 99          C  0.7200 128 128 128 128  73  41 204  0
100          C  0.7200 128 128 128 128  73  41 204  0
101          C  0.7200 128 128 128 128  73  41 204  0
102          C  0.7200 128 128 128 128  73  41 204  0
103          C  0.7200 128 128 128 128  73  41 204  0
104          C  0.7200 128 128 128 128  73  41 204  0
105          C  0.7200 128 128 128 128  73  41 204  0
106          C  0.7200 128 128 128 128  73  41 204  0
107          C  0.7200 128 128 128 128  73  41 204  0
108          C  0.7200 128 128 128 128  73  41 204  0
109          C  0.7200 128 128 128 128  73  41 204  0
110          C  0.7200 128 128 128 128  73  41 204  0
111          C  0.7200 128 128 128 128  73  41 204  0
112          C  0.7200 128 128 128 128  73  41 204  0
113          C  0.7200 128 128 128 128  73  41 204  0
114          C  0.7200 128 128 128 128  73  41 204  0
115          C  0.7200 128 128 128 128  73  41 204  0
116          C  0.7200 128 128 128 128  73  41 204  0
117          C  0.7200 128 128 128 128  73  41 204  0
118          C  0.7200 128 128 128 128  73  41 204  0
119          C  0.7200 128 128 128 128  73  41 204  0
120          C  0.7200 128 128 128 128  73  41 204  0
121          C  0.7200 128 128 128 128  73  41 204  0
122          C  0.7200 128 128 128 128  73  41 204  0
123          C  0.7200 128 128 128 128  73  41 204  0
124          C  0.7200 128 128 128 128  73  41 204  0
125          C  0.7200 128 128 128 128  73  41 204  0
126          C  0.7200 128 128 128 128  73  41 204  0
127          C  0.7200 128 128 128 128  73  41 204  0
128          C  0.7200 128 128 128 128  73  41 204  0
129          N  0.7200   0 128 255 176 185 230 204  0
130          C  0.7200 128 128 128 128  73  41 204  0
131          C  0.7200 128 128 128 128  73  41 204  0
132          C  0.7200 128 128 128 128  73  41 204  0
133          C  0.7200 128 128 128 128  73  41 204  0
134          H  0.7200 255 255 255 255 204 204 204  0
135          H  0.7200 255 255 255 255 204 204 204  0
136          H  0.7200 255 255 255 255 204 204 204  0
137          H  0.7200 255 255 255 255 204 204 204  0
138          H  0.7200 255 255 255 255 204 204 204  0
139          H  0.7200 255 255 255 255 204 204 204  0
140          H  0.7200 255 255 255 255 204 204 204  0
141          H  0.7200 255 255 255 255 204 204 204  0
142          H  0.7200 255 255 255 255 204 204 204  0
143          H  0.7200 255 255 255 255 204 204 204  0
144          H  0.7200 255 255 255 255 204 204 204  0
145          H  0.7200 255 255 255 255 204 204 204  0
146          I  0.7200 141 219 208 142  31 138 204  0
147         Br  0.7200 250 195 117 126  49   2 204  0
148          I  0.7200 141 219 208 142  31 138 204  0
  0 0 0 0 0 0
VECTR
 0 0 0 0 0
VECTT
 0 0 0 0 0
SPLAN
  0   0   0   0
LBLAT
 -1
LBLSP
 -1
DLATM
 -1
DLBND
 -1
DLPLY
 -1
PLN2D
  0   0   0   0
ATOMT
  1          C  0.7200 128 128 128 128  73  41 204
  2          N  0.7200   0 128 255 176 185 230 204
  3          H  0.7200 255 255 255 255 204 204 204
  4          I  0.7200 141 219 208 142  31 138 204
  5         Br  0.7200 250 195 117 126  49   2 204
  0 0 0 0 0 0
SCENE
-0.966566 -0.255294 -0.023971  0.000000
-0.021373  0.173376 -0.984624  0.000000
 0.255526 -0.951191 -0.173035  0.000000
 0.000000  0.000000  0.000000  1.000000
  0.000  -0.126
  0.000
  3.051
HBOND 0 2

STYLE
DISPF 37753794
MODEL   0  1  0
SURFS   0  1  1
SECTS  32  1
FORMS   0  1
ATOMS   0  0  1
BONDS   1
POLYS   1
VECTS 1.000000
FORMP
  1  1.0   0   0   0
ATOMP
 24  24   0  50  2.0   0
BONDP
  1  16  0.250  2.000 127 127 127
POLYP
 204 1  1.000 180 180 180
ISURF
  0   0   0   0
TEX3P
  1  0.00000E+00  1.00000E+00
SECTP
  1  0.00000E+00  1.00000E+00  0.00000E+00  0.00000E+00  0.00000E+00  0.00000E+00
CONTR
 0.1 -1 1 1 10 -1 2 5
 2 1 2 1
   0   0   0
   0   0   0
   0   0   0
   0   0   0
HKLPP
 192 1  1.000 255   0 255
UCOLP
   1   0  1.000   0   0   0
COMPS 1
LABEL 1    12  1.000 0
PROJT 0  0.962
BKGRC
 255 255 255
DPTHQ 1 -0.5000  3.5000
LIGHT0 1
 1.000000  0.000000  0.000000  0.000000
 0.000000  1.000000  0.000000  0.000000
 0.000000  0.000000  1.000000  0.000000
 0.000000  0.000000  0.000000  1.000000
 0.000000  0.000000 20.000000  0.000000
 0.000000  0.000000 -1.000000
  26  26  26 255
 179 179 179 255
 255 255 255 255
LIGHT1
 1.000000  0.000000  0.000000  0.000000
 0.000000  1.000000  0.000000  0.000000
 0.000000  0.000000  1.000000  0.000000
 0.000000  0.000000  0.000000  1.000000
 0.000000  0.000000 20.000000  0.000000
 0.000000  0.000000 -1.000000
   0   0   0   0
   0   0   0   0
   0   0   0   0
LIGHT2
 1.000000  0.000000  0.000000  0.000000
 0.000000  1.000000  0.000000  0.000000
 0.000000  0.000000  1.000000  0.000000
 0.000000  0.000000  0.000000  1.000000
 0.000000  0.000000 20.000000  0.000000
 0.000000  0.000000 -1.000000
   0   0   0   0
   0   0   0   0
   0   0   0   0
LIGHT3
 1.000000  0.000000  0.000000  0.000000
 0.000000  1.000000  0.000000  0.000000
 0.000000  0.000000  1.000000  0.000000
 0.000000  0.000000  0.000000  1.000000
 0.000000  0.000000 20.000000  0.000000
 0.000000  0.000000 -1.000000
   0   0   0   0
   0   0   0   0
   0   0   0   0
SECCL 0

TEXCL 0

ATOMM
 204 204 204 255
  25.600
BONDM
 255 255 255 255
 128.000
POLYM
 255 255 255 255
 128.000
SURFM
   0   0   0 255
 128.000
FORMM
 255 255 255 255
 128.000
HKLPM
 255 255 255 255
 128.000
